# Supplementary material for: CARM1 hypermethylates the NuRD chromatin remodeling complex to promote cell cycle gene expression and breast cancer development
Source: Nucleic Acids Res. 2024 Apr 27;52(12):6811–29. doi: 10.1093/nar/gkae329 (PMC11229315; doi:10.1093/nar/gkae329)
Supplement: gkae329_Supplemental_Files [file gkae329_supplemental_files.zip]

Archive with 4 entries (4 files):
- Supplementary information.pdf
- Supplementary Table 1.xlsx
- Supplementary Table 2.xlsx
- Supplementary Table 3.xlsx
