# Supplementary material for: CARM1 hypermethylates the NuRD chromatin remodeling complex to promote cell cycle gene expression and breast cancer development
Source: Nucleic Acids Res. 2024 Apr 27;52(12):6811–29. doi: 10.1093/nar/gkae329 (PMC11229315; doi:10.1093/nar/gkae329)
Supplement: gkae329_Supplemental_Files [file gkae329_supplemental_files.zip › Supplementary Table 1.xlsx]

## Sheet: Sheet1
	Table S1. MS2 spectrum of arginine-methylated peptides identified in GATAD2A. MS2 spectrum of methylated arginine residuespeptides in GATAD2A as described in Fig. 5E were shown as indicated.
