# Supplementary material for: CARM1 hypermethylates the NuRD chromatin remodeling complex to promote cell cycle gene expression and breast cancer development
Source: Nucleic Acids Res. 2024 Apr 27;52(12):6811–29. doi: 10.1093/nar/gkae329 (PMC11229315; doi:10.1093/nar/gkae329)
Supplement: gkae329_Supplemental_Files [file gkae329_supplemental_files.zip › Supplementary Table 2.xlsx]

## Sheet: Sheet2
Name	Application	Sequence		Table S2. Sequence information for all qPCR primers used in the current study. Sequence information of qPCR primers designed to detect gene expression (mRNA) or factor binding on promoter region (ChIP) were shown. F: forward; R: reverse.
E2F1	mRNA	F: 5’-CCTCATCCCTCACCACAGAT-3’
		R: 5’-GGGAAAGGCTGATGAACTCC-3’
CDK4	mRNA	F: 5’-AACCCACACAAGCGAATCTC-3’
		R: 5’-GCAAAGATTGCCCTCTCAGT-3’
CDK6	mRNA	F: 5’-CTTCTTCTCCTGGGAGTCCA-3’
		R: 5’-AGTGGGTAATCCAGGCACAG-3’
CDC25A	mRNA	F: 5’-GAGAAGTCTCCTATAAGGTCCCTTGG-3’
		R: 5’-CTCTTTCATACAGTTGCTGGGAAAC-3’
CDC25B	mRNA	F: 5’-GGGATCTCATGGCCTCCT-3’
		R: 5’-GATTCGGAGGATTCAGACGA-3’
PPP3CA	mRNA	F: 5’-AAGGCCCACAAATACAGCAC-3’
		R: 5’-GAACGCGTATATGATGCCTGT-3’
CDC20	mRNA	F: 5’-AGTTCGCGTTCGAGAGTGAC-3’
		R: 5’-GGAGTGGTCTGAACCTTGGA-3’
NEDD1	mRNA	F: 5’-AGCGTCAGGCATCTGTTTTT-3’
		R: 5’-GCTCCATCAGGCATGAAATC-3’
AURKA	mRNA	F: 5’-CCTGGATCACAGCAAATTCA-3’
		R: 5’-AGGGAGGTTAAGGCACACCT-3’
MCM8	mRNA	F: 5’-GGCATGCAGCTGAGTTACAA-3’
		R: 5’-CACGAACCACTGTCCCTCTT-3’
CDC25C	mRNA	F: 5’-TACTGTCGGGGAAGTTCCAG-3’
		R: 5’-CTCTTCTGGGTGTCCAAAGG-3’
CENPA	mRNA	F: 5’-AAATTCACTCGTGGTGTGGA-3’
		R: 5’-GCACATCCTTTGGGAAGAGA-3’
ATR	mRNA	F: 5’-TGAGCAGCGACTACAAGGTG-3’
		R: 5’-CCACAGATTCATACCAAATGC-3’
CHEK1	mRNA	F: 5’-CCAGAAGATTTGGCTTCCTG-3’
		R: 5’-CCTTTCCCCAAAGTTTTGCT-3’
CDKN2C	mRNA	F: 5’-GATTTGGAAGGACTGCGCTG-3’
		R: 5’-TAGAGCCTGGCCAAATCACA-3’
E2F2	mRNA	F: 5’-ACCAGGACGACTACCTGTGG-3’
		R: 5’-GGCAGCACCTAGTGTCCAAT-3’
CDCA5	mRNA	F: 5’-ATGAATGCCGAGTTTGAAGC-3’
		R: 5’-AAGGCAGACAGTCCTCATGC-3’
CARM1	mRNA	F: 5’-AAACCACACCGACTTCAAGG-3’
		R: 5’-TGGAGGTAGCTCTCCAGCAT-3’
CHD4	mRNA	F: 5’-AGAAACCTCGGGACCCTAAA-3’
		R: 5’-ATAGTCGCTGCCCTCACTGT-3’
HDAC1	mRNA	F: 5’-GTTCTGTGGCAAGTGCTGTG-3’
		R: 5’-CCCTCTGGTGATACTTTAGCAGT-3’
HDAC2	mRNA	F: 5’-GGTGCTGGAAAAGGCAAATA-3’
		R: 5’-ACGGATTGTGTAGCCACCTC-3’
GATAD2A	mRNA	F: 5’-GCAGGAACAGGAGATTGAGC-3’
		R: 5’-GTAGCACAGCCCCGTTACTC-3’
KDM1A	mRNA	F: 5’-GCCCAAAGAAACTGTGGTGT-3’
		R: 5’-CCCAAAAACTGGTCTGCAAT-3’
E2F1	ChIP (Promoter)	F: 5’-CAAGGCCATGACGCTCAC-3’
		R: 5’-AAAAAGGATTTGGCGCGTA-3’
CDC25A	ChIP (Promoter)	F: 5’-CCCAAGGATCTCCACCTCTT-3’
		R: 5’-TCTGGGCAGGTAAGGAGAGA-3’
E2F8	ChIP (Promoter)	F: 5’-AGCTCAGCTCCTCCCTCAC-3’
		R: 5’-AGACTGACTGCCAGGTACGC-3’
CDK4	ChIP (Promoter)	F: 5’-TGGGAAGGGACTGCACTTAC3’
		R: 5’-GAGGGGGCCTCTCTAGCTT-3’
CDC25B	ChIP (Promoter)	F: 5’-TTGAGGATGATGCCCTTGAC-3’
		R: 5’-CTGAGCACGATCCTGAAGAA-3’
MCM8	ChIP (Promoter)	F: 5’-AGCCTCACTTCCCACAACCT-3’
		R: 5’-AGTGCAGCCAATCAAGGAGT-3’
