# Supplementary material for: CARM1 hypermethylates the NuRD chromatin remodeling complex to promote cell cycle gene expression and breast cancer development
Source: Nucleic Acids Res. 2024 Apr 27;52(12):6811–29. doi: 10.1093/nar/gkae329 (PMC11229315; doi:10.1093/nar/gkae329)
Supplement: gkae329_Supplemental_Files [file gkae329_supplemental_files.zip › Supplementary Table 3.xlsx]

## Sheet: Sheet1
Antibodies	Vendor	Catalog number	Applications in this study	Table S3. Antibodies used in the current study. Vendor, catalog number and applications of antibodies used in this study were shown. IB: immunoblotting; IP: immunoprecipitation; ChIP-seq: chromatin immunoprecipitation coupled with high throughput sequencing.
Mouse monoclonal anti-PRMT4/CARM1 (3H2)	Cell Signaling Technology	12495	IB
Rabbit polyclonal Anti-Histone H3 (asymmetric dimethyl R17)	Abcam	ab8284	ChIP-seq
Mouse monoclonal anti-FLAG M2	Sigma	F3165	IB; IP
Mouse monoclonal anti-Actin (C-2)	Santa Cruz Biotechnology	sc-8432	IB
Rabbit polyclonal Anti-CHD3	Proteintech	25335-1-AP	IB
Rabbit polyclonal Anti-CHD4	Proteintech	14173-1-AP	IB
Mouse monoclonal Anti-CHD4 antibody [3F2/4]	Abcam	ab70469	ChIP-seq
Rabbit polyclonal Anti-GATAD2A	Proteintech	12294-1-AP	ChIP-seq
Rabbit polyclonal Anti-GATAD2A	Abcam	ab87663	IB; ChIP-seq
Rabbit polyclonal Anti-GATAD2B	Proteintech	25679-1-AP	IB
Rabbit polyclonal Anti-MBD2	Proteintech	55200-1-AP	IB
Rabbit polyclonal Anti-MBD3	Proteintech	14258-1-AP	IB
Mouse monoclonal Anti-MTA1	Santa Cruz	sc-373765	IB
Rabbit polyclonal Anti-MTA2	Proteintech	17554-1-AP	IB
Rabbit polyclonal Anti-MTA3	Proteintech	14682-1-AP	IB
Rabbit polyclonal Anti-RBBP4	Proteintech	20364-1-AP	IB
Rabbit polyclonal Anti-RBBP7	Proteintech	20365-1-AP	IB
Goat polyclonal Anti-HDAC1(C-19)	Santa Cruz	sc-6298	IB
Rabbit polyclonal Anti-HDAC2(H-54)	Santa Cruz	sc7899	IB; ChIP-seq
Rabbit polyclonal Anti-KDM1A	Bethyl Laboratories	A300-215A	IB; ChIP-seq
Rabbit Polyclonal SMARCC1 Antibody	Proteintech	17722-1-AP	IB
Rabbit Polyclonal SMARCB1 Antibody	Proteintech	20654-1-AP	IB
Rabbit polyclonal Anti-HA	Abcam	ab9110	ChIP-seq
